# Supplementary material for: Peer feedback for examiner quality assurance on MRCGP International South Asia: a mixed methods study
Source: BMC Med Educ. 2017 Dec 8;17:244. doi: 10.1186/s12909-017-1090-1 (PMC5723026; doi:10.1186/s12909-017-1090-1)
Supplement: Additional file 1: — Peer feedback for examiner quality assurance on MRCGP[INT] South Asia - Questionnaire for examiners. (XLS 56 kb) [file 12909_2017_1090_MOESM1_ESM.xls]

## Sheet: Sheet1
						Peer feedback for examiner quality assurance on MRCGP[INT] South Asia - Questionnaire for examiners
1	Age
2	Sex
3	Experience as examiner on MRCGP[INT]
	once			Twice			Three times				>3 times
										1 - very uncomfortable	2 - uncomfortable	3 - not sure	4 - comfortable	5 - very comfortable
4	How would you rate your level of comfort while the reviewer was observing you? Please give a rating.
5	Would you prefer a form of remote observation to direct observation eg.by video recording candidate and examiner performance										yes			No
6	Has your acceptance of feedback varied depending on
6a	Who is giving you feedback eg.senior member of the team/junior member of the team									yes			No
6b	The way it was delivered									Yes			No
6c	Please explain
7	Has your level of comfort with the peer feedback process improved with increased number of times you experienced review									Yes			No
8	Do you find you have adequate opportunity for discussion with your reviewer?									Yes			No
9	Did the reviewers comments/presence help you in your marking in any way?									Yes			No
10	Please comment on how the reviewers comments were helpful/unhelpful to you.
										1 - Strongly disagree		2 - Disagree		3 - Not sure		4 - Agree		5 - Strongly agree
11	Regarding the process of peer feedback to examiners on the MRCGP[INT] OSCE ?
	11a	Reviewers should be members of the OSCE group
	11b	Reviewers should be selected from the common pool of MRCGP [INT]examiners
	11c	All reviewers should also participate as examiners on the exam regularly
	11d	All reviewers should undergo regular quality assurance through peer feedback
	11e	In pairing examiner to reviewer matching of seniority should be attempted as far as possible
	11f	Reviews should be senior members of the team only
	11g	Junior examiners on the team can be efficient reviewers too
	11h	Regular external reviewer participation is important eg. RCGP representatives not directly involved with exam process
										1 day		2 days		3 days		4 days		5 days
12	Over how many cases/days should a reviewer sit in with you?(each case is examined by an examiner throughout one day)
13	Over how many candidates per day does a reviewer usually sit in with you?
										1 candidate		2 candidates		3 candidates		4 candidates		5 candidates
14	In your opinion what is the ideal number of candidates that a reviewer should sit in with you?
15	When should reviewer feedback be discussed with the examiner? Choose one response
	15a	During an interval between candidates
	15b	At the end of the days exam
	15c	At the end of the whole OSCE xamination
16	Have you ever felt that the simulated patients behaviour changed due to the presence of the reviewer ?									Yes			No
16a	If yes. How ?
	Have you ever felt that your behaviour changed due to the prescence of the reviewer
17										Yes			No
17a	If yes how?
18	Would you like to have a written copy of the reviewers feedback?									Yes			No
19	Do you want your response to your reviewers comments regarding your performance included in your quality assurance documents?									Yes			No
20	Have you found the feedback given by the psychometric consultant useful?Please comment
21	Have you found the qualitative feedback from the peer reviewer adequate									Yes			No
22	Would you like more detailed feedback?									Yes			No
	Please write down any suggestions you might have to improve the process of peer feedback:
23
24	Do you think an examiner training workshop would be helpful to you?									Yes			No
